# Supplementary material for: Green Tea Polyphenol (–)-Epigallocatechin-3-gallate Protects Endothelial Barrier Function via Myosin Phosphatase and Rho-Kinase
Source: Int J Mol Sci. 2026 Jun 7;27(12):5166. doi: 10.3390/ijms27125166 (PMC13299414; doi:10.3390/ijms27125166)
Supplement: Supplementary file 1 [file ijms-27-05166-s001.zip]

Archive with 1 entries (1 files):
- ijms-4329375-supplementary.pdf
